# Supplementary material for: Insight of Polyphenol Oxidase Enzyme Inhibition and Total Polyphenol Recovery from Cocoa Beans
Source: Antioxidants (Basel). 2020 May 27;9(6):458. doi: 10.3390/antiox9060458 (PMC7346217; doi:10.3390/antiox9060458)
Supplement: Supplementary file 1 [file antioxidants-09-00458-s001.zip]

Archive with 1 entries (1 files):
- Figure Supplement.docx
